# Supplementary material for: Description of Callophyllamacrocephala sp. n. from southern Tanzania
Source: Zookeys. 2019 Jan 23;(818):129–36. doi: 10.3897/zookeys.818.32269 (PMC6353863; doi:10.3897/zookeys.818.32269)
Supplement: XML Treatment for Callophylla macrocephala [file zookeys.818.32269-treatment1.xml]

<!DOCTYPE tp:taxon-treatment
  PUBLIC "-//TaxonX//DTD Taxonomic Treatment Publishing DTD v0 20100105//EN" "tax-treatment-NSO.dtd">
<tp:taxon-treatment xmlns:tp="http://www.plazi.org/taxpub"><tp:treatment-meta><kwd-group><label>Taxon classification</label><kwd><named-content xmlns:xlink="http://www.w3.org/1999/xlink" content-type="kingdom">Animalia</named-content></kwd><kwd><named-content xmlns:xlink="http://www.w3.org/1999/xlink" content-type="order">Coleoptera</named-content></kwd><kwd><named-content xmlns:xlink="http://www.w3.org/1999/xlink" content-type="family">Cetoniidae</named-content></kwd></kwd-group><mixed-citation publication-type="journal"><person-group><name><surname>Perissinotto</surname><given-names>Renzo</given-names></name></person-group><article-title>Description of <italic><tp:taxon-name><tp:taxon-name-part taxon-name-part-type="genus" reg="Callophylla">Callophylla</tp:taxon-name-part><tp:taxon-name-part taxon-name-part-type="species" reg="macrocephala">macrocephala</tp:taxon-name-part></tp:taxon-name></italic> sp. n. from southern Tanzania</article-title><source>Zookeys</source><day>23</day><month>1</month><year>2019</year><volume>2019</volume><issue>818</issue><fpage>129</fpage><lpage>136</lpage><pub-id pub-id-type="doi">10.3897/zookeys.818.32269</pub-id></mixed-citation></tp:treatment-meta><tp:nomenclature><tp:taxon-name>
            <tp:taxon-name-part taxon-name-part-type="genus" reg="Callophylla">Callophylla</tp:taxon-name-part>
            <tp:taxon-name-part taxon-name-part-type="species" reg="macrocephala">macrocephala</tp:taxon-name-part>
            <object-id xmlns:xlink="http://www.w3.org/1999/xlink" content-type="zoobank" xlink:type="simple">http://zoobank.org/8DE7C0D2-AEC8-4351-8841-D69D44A8D9BF</object-id>
          </tp:taxon-name><tp:taxon-status xmlns:xlink="http://www.w3.org/1999/xlink" xlink:type="simple">sp. n.</tp:taxon-status><xref ref-type="fig" rid="F1">Figures 1</xref><xref ref-type="fig" rid="F2">, 2</xref></tp:nomenclature><tp:treatment-sec sec-type="diagnosis" id="SECID0EXEAC"><title>Diagnosis.</title><p>This species can easily be separated from all the other species currently known in the genus by its remarkably wide clypeus, the brightness of its body surface and the scattered round to horseshoe punctures on the pronotum (dense and rugose in all the other species). Of the four species currently known in the genus <italic><tp:taxon-name><tp:taxon-name-part taxon-name-part-type="genus" reg="Callophylla">Callophylla</tp:taxon-name-part></tp:taxon-name></italic>, <italic><tp:taxon-name><tp:taxon-name-part taxon-name-part-type="genus" reg="Callophylla">C.</tp:taxon-name-part><tp:taxon-name-part taxon-name-part-type="species" reg="macrocephala">macrocephala</tp:taxon-name-part></tp:taxon-name></italic> appears to be most closely related to <italic><tp:taxon-name><tp:taxon-name-part taxon-name-part-type="genus" reg="Callophylla">C.</tp:taxon-name-part><tp:taxon-name-part taxon-name-part-type="species" reg="takanoi">takanoi</tp:taxon-name-part></tp:taxon-name></italic>, which occurs in Zambia (Ikelenge), but on its northwestern corner at the border with the DRC and Angola. Conversely, the only record currently known for <italic><tp:taxon-name><tp:taxon-name-part taxon-name-part-type="genus" reg="Callophylla">C.</tp:taxon-name-part><tp:taxon-name-part taxon-name-part-type="species" reg="macrocephala">macrocephala</tp:taxon-name-part></tp:taxon-name></italic> (“Nakonde Hochland”) is from the border region between southern Tanzania and north-eastern Zambia.</p><p>The two species can easily be separated on the basis of their key differences at the level of the clypeal width, pronotal tubercle and sculpture, aedeagal parameres and the general body colour and ornamentation. In particular, the clypeus of <italic><tp:taxon-name><tp:taxon-name-part taxon-name-part-type="genus" reg="Callophylla">C.</tp:taxon-name-part><tp:taxon-name-part taxon-name-part-type="species" reg="macrocephala">macrocephala</tp:taxon-name-part></tp:taxon-name></italic> is as wide as the total length of its head (from the tip of the clypeus to the anterior margin of the pronotum), while in <italic><tp:taxon-name><tp:taxon-name-part taxon-name-part-type="genus" reg="Callophylla">C.</tp:taxon-name-part><tp:taxon-name-part taxon-name-part-type="species" reg="takanoi">takanoi</tp:taxon-name-part></tp:taxon-name></italic> it is shorter by about 30%. The pronotum of <italic><tp:taxon-name><tp:taxon-name-part taxon-name-part-type="genus" reg="Callophylla">C.</tp:taxon-name-part><tp:taxon-name-part taxon-name-part-type="species" reg="macrocephala">macrocephala</tp:taxon-name-part></tp:taxon-name></italic> exhibits a very prominent tubercle on its mid anterior margin, while this is absent in <italic><tp:taxon-name><tp:taxon-name-part taxon-name-part-type="genus" reg="Callophylla">C.</tp:taxon-name-part><tp:taxon-name-part taxon-name-part-type="species" reg="takanoi">takanoi</tp:taxon-name-part></tp:taxon-name></italic>. Additionally, the pronotum of <italic><tp:taxon-name><tp:taxon-name-part taxon-name-part-type="genus" reg="Callophylla">C.</tp:taxon-name-part><tp:taxon-name-part taxon-name-part-type="species" reg="macrocepala">macrocepala</tp:taxon-name-part></tp:taxon-name></italic> is completely black and characterized by scattered, round to horseshoe punctures, while in <italic><tp:taxon-name><tp:taxon-name-part taxon-name-part-type="genus" reg="Callophylla">C.</tp:taxon-name-part><tp:taxon-name-part taxon-name-part-type="species" reg="takanoi">takanoi</tp:taxon-name-part></tp:taxon-name></italic> it is brickred on the sides and black at middle, with dense rugose sculpture throughout the surface. Finally, the parameres of <italic><tp:taxon-name><tp:taxon-name-part taxon-name-part-type="genus" reg="Callophylla">C.</tp:taxon-name-part><tp:taxon-name-part taxon-name-part-type="species" reg="macrocephala">macrocephala</tp:taxon-name-part></tp:taxon-name></italic> are much longer and narrower than those of <italic><tp:taxon-name><tp:taxon-name-part taxon-name-part-type="genus" reg="Callophylla">C.</tp:taxon-name-part><tp:taxon-name-part taxon-name-part-type="species" reg="takanoi">takanoi</tp:taxon-name-part></tp:taxon-name></italic> and also with very few, short setae at the apex.</p></tp:treatment-sec><tp:treatment-sec sec-type="description" id="SECID0E6IAC"><title>Description of holotype.</title><p><bold>Male.</bold> (Fig. <xref ref-type="fig" rid="F1">1A–F</xref>) <italic>Size</italic>. Length 12.8 mm; width 5.3 mm.</p><p><italic>Body</italic>: Shiny and elongate, black to light brown and ochreous in colour; with remarkable punctuation and long but scattered setae through most of dorsal surface (Fig. <xref ref-type="fig" rid="F1">1A</xref>).</p><p><italic>Head</italic>. Wide and completely black; clypeus deeply concave and sharply upturned at anterior margin, sinuate at centre (Fig. <xref ref-type="fig" rid="F1">1C</xref>); entire surface covered in round to horseshoe</p><p>punctures, with exception of ocular canthus, with tawny-coloured setae emerging at centre of each puncture and becoming particularly long towards vertex (Fig. <xref ref-type="fig" rid="F1">1C</xref>); antennal club dark brown and black, slightly longer than flagellum; flagellum dark brown; pedicel dark brown with lighter head attachment and bearing clusters of long, erected yellowish setae.</p><p><italic>Pronotum</italic>. Surface entirely black and shiny with numerous but well-spaced punctures; punctures round on disc becoming horseshoe towards pre-scutellar arch; shape heptagonal and remarkably elevated at anterior margin, forming prominent tubercle at centre; antero-lateral margins carinate, postero-lateral smooth; posterior margin slightly sinuate with pre-scutellar arch smooth; medium to long yellowish setae scattered throughout lateral declivity and margins (Fig. <xref ref-type="fig" rid="F1">1A</xref>).</p><p><italic>Scutellum.</italic> Completely black and shiny; smooth on disc and exhibiting only minor geminate striae on antero-lateral margin; narrowly triangular with lateral margins much longer than base and sharp apex; lateral grooves exceptionally deep and wide (Fig. <xref ref-type="fig" rid="F1">1A</xref>).</p><p><italic>Elytron</italic>. Shiny throughout; ochreous on disc, but dark brown to black on all margins except behind pronotal extra-scutellar area; costae very pronounced and typical of members of the genus; sub-humeral arch very deep, but both humeral and apical calluses poorly developed; paired horseshoe punctures lining entire surface of intercostal area, with long and erect tawny-coloured setae emerging at centre of most punctures; apical margin smoothly rounded, with a moderately-developed proximal spine; apical and postero-lateral declivities remarkably steep (Fig. <xref ref-type="fig" rid="F1">1A</xref>).</p><p><italic>Pygidium</italic>. Closer to semicircular than triangular in shape and slightly convex; Dark brown to black and covered in dense rugose sculpture; short to medium yellow setae scattered around the disc, becoming longer and more numerous on apico-lateral margins.</p><p><italic>Legs</italic>. Slender and elongate, with apical tarsal segments approximately twice as long as preceding ones; protibia bidentate, with second tooth blunt and poorly developed, with fine longitudinal ridges, coarse horseshoe punctures and short yellow setae, becoming longer and denser on inner margin; meso- and metatibia with longer and denser yellow setae, with striolate surfaces and mid spine on outer carina moderately developed; spurs long and acuminate, approximately twice as long in metatibia than in mesotibia (Fig. <xref ref-type="fig" rid="F1">1A, B</xref>).</p><p><italic>Ventral surface</italic>. Completely black and shiny; with small and scattered horseshoe to round punctures throughout surface, except on mesometasternal lobe and on central area of abdominal sternites; pubescence long and dense, but shorter and scattered on abdomen and absent on mesometasternal lobe; mesosternal lobe smoothly rounded and slightly projecting anteriorly; abdominal sternites with visible concavity and groove at centre; metacoxa with remarkable carina separating ventral from lateral portion.</p><p><italic>Aedeagus</italic>. Parameres elongate and slender, with apex smoothly rounded and bearing few scattered setae at centre (Fig. <xref ref-type="fig" rid="F1">1C</xref>); dorsal lobes of same width of ventral lobes and perfectly parallel throughout length (Fig. <xref ref-type="fig" rid="F1">1C</xref>).</p><p><italic>Derivatio nominis.</italic> The name of this species reflects its particularly wide head, in comparison to that of all other known congeneric species.</p><fig id="F1" position="float" orientation="portrait"><label>Figure 1.</label><caption><p>Dorsal (<bold>A</bold>) and ventral (<bold>B</bold>) habitus of <italic><tp:taxon-name><tp:taxon-name-part taxon-name-part-type="genus" reg="Callophylla">Callophylla</tp:taxon-name-part><tp:taxon-name-part taxon-name-part-type="species" reg="macrocephala">macrocephala</tp:taxon-name-part></tp:taxon-name></italic> sp. n., with details of clypeus (<bold>C</bold>), pygidium (<bold>D</bold>) and aedeagus in dorsal (<bold>E</bold>) and lateral (<bold>F</bold>) view (photographs Lynette Clennell).</p></caption><graphic xmlns:xlink="http://www.w3.org/1999/xlink" xlink:href="zookeys-818-129-g001.jpg" position="float" orientation="portrait" xlink:type="simple" id="oo_259158.jpg"/></fig><p><bold>Female.</bold> The female of this species, like that of its closest relative <italic><tp:taxon-name><tp:taxon-name-part taxon-name-part-type="genus" reg="Callophylla">C.</tp:taxon-name-part><tp:taxon-name-part taxon-name-part-type="species" reg="takanoi">takanoi</tp:taxon-name-part></tp:taxon-name></italic>, is unknown, but is expected to exhibit a remarkable dimorphism, with broad characteristics similar to those previously described for <italic><tp:taxon-name><tp:taxon-name-part taxon-name-part-type="genus" reg="Callophylla">C.</tp:taxon-name-part><tp:taxon-name-part taxon-name-part-type="species" reg="costata">costata</tp:taxon-name-part></tp:taxon-name></italic> and <italic><tp:taxon-name><tp:taxon-name-part taxon-name-part-type="genus" reg="Callophylla">C.</tp:taxon-name-part><tp:taxon-name-part taxon-name-part-type="species" reg="lamottei">lamottei</tp:taxon-name-part></tp:taxon-name></italic> from West Africa (<xref ref-type="bibr" rid="B1">Antoine 2007</xref>). In those species, the main differences lie in the female exhibiting a tridentate and substantially enlarged protibia, in comparison to the male. The antennal clubs are almost twice as long in the male, while the general body shape is generally broader and more globose in the female. Additionally, typically the female meso- and metatibial teeth are more pronounced than those of the male.</p></tp:treatment-sec><tp:treatment-sec sec-type="distribution" id="SECID0EIOAC"><title>Distribution.</title><p>The only known specimen of <italic><tp:taxon-name><tp:taxon-name-part taxon-name-part-type="genus" reg="Callophylla">C.</tp:taxon-name-part><tp:taxon-name-part taxon-name-part-type="species" reg="macrocephala">macrocephala</tp:taxon-name-part></tp:taxon-name></italic> was collected in the “Nakonde Hochland” area of the old “Deutsch-Ostafrika”. This colony included the present day mainland part of Tanzania and although the town of Nakonde falls within Zambia, the highlands area formed part of the Lindi District of the old German colony (<xref ref-type="bibr" rid="B9">Schnee 1920</xref>, Vol II, p. 457). Thus, the type locality is obviously just across the Zambian border town of Nakonde. It is most likely though that the distribution range of this species extends to the nearby mountainous regions of both Zambia and Malawi.</p></tp:treatment-sec><tp:treatment-sec sec-type="remarks" id="SECID0E4OAC"><title>Remarks.</title><p>It may be of interest to note that despite the specimen carrying an unequivocal label (“Sammlung Schürhoff”), that identifies it as having belonged to the collection of this prolific entomologist of the early 20<sup>th</sup> century, no reference to it could be found in his extensive series of publications on the <tp:taxon-name><tp:taxon-name-part taxon-name-part-type="subfamily">Cetoniinae</tp:taxon-name-part></tp:taxon-name> of the World (“Beiträge zur kenntnis der Cetoniden”).</p></tp:treatment-sec><tp:treatment-sec sec-type="type material" id="SECID0EKPAC"><title>Type material.</title><p>Holotype (♂): Tanzania (“D. O. Afr”), Nakonde Hockland, Sammlung Schürhoff (TMSA “F”, “7”).</p><fig id="F2" position="float" orientation="portrait"><label>Figure 2.</label><caption><p>Type localities of <italic><tp:taxon-name><tp:taxon-name-part taxon-name-part-type="genus" reg="Callophylla">Callophylla</tp:taxon-name-part><tp:taxon-name-part taxon-name-part-type="species" reg="macrocephala">macrocephala</tp:taxon-name-part></tp:taxon-name></italic> sp. n. (blue circle) and <italic><tp:taxon-name><tp:taxon-name-part taxon-name-part-type="genus" reg="Callophylla">Callophylla</tp:taxon-name-part><tp:taxon-name-part taxon-name-part-type="species" reg="takanoi">takanoi</tp:taxon-name-part></tp:taxon-name></italic> Legrand, 2015 (red circle) in Central – East Africa.</p></caption><graphic xmlns:xlink="http://www.w3.org/1999/xlink" xlink:href="zookeys-818-129-g002.jpg" position="float" orientation="portrait" xlink:type="simple" id="oo_259159.jpg"/></fig></tp:treatment-sec><ref-list><ref id="B1"><mixed-citation xmlns:xlink="http://www.w3.org/1999/xlink" xlink:type="simple"><person-group><name name-style="western"><surname>Antoine</surname><given-names>P</given-names></name></person-group> (<year>2007</year>) <article-title>Un nouveau <italic><tp:taxon-name><tp:taxon-name-part taxon-name-part-type="genus">Callophylla</tp:taxon-name-part></tp:taxon-name></italic> Moser, 1916 d’Afrique occidentale.</article-title><source>Coleopteres</source><volume>13</volume>(<issue>4</issue>): <fpage>43</fpage>–<lpage>46</lpage>.</mixed-citation></ref><ref id="B9"><mixed-citation xmlns:xlink="http://www.w3.org/1999/xlink" xlink:type="simple"><person-group><name name-style="western"><surname>Schnee</surname><given-names>H</given-names></name></person-group> (<year>1920</year>) <source>Deutsches Kolonial-Lexikon. Band II.</source><publisher-name>Quelle &amp; Meyer</publisher-name>, <publisher-loc>Leipzig</publisher-loc>, <size units="page">698 pp</size>.</mixed-citation></ref></ref-list></tp:taxon-treatment>
